# Supplementary material for: Quartet metabolite reference materials for inter-laboratory proficiency test and data integration of metabolomics profiling
Source: Genome Biol. 2024 Jan 24;25:34. doi: 10.1186/s13059-024-03168-z (PMC10809448; doi:10.1186/s13059-024-03168-z)
Supplement: Supplementary file 2 — Additional file 2: Table S1. External controls spiked in the Quartet metabolite reference materials. Table S2. Experimental methods of metabolomics profiling in each datasets. Table S3. Reference datasets of D5/D6. Table S4. Reference datasets of F7/D6. Table S5. Reference datasets of M8/D6. [file 13059_2024_3168_MOESM2_ESM.xlsx]

## Sheet: Table S1
Table S1: External controls spiked in the Quartet metabolite reference materials.
No.	External controls	Amount (pmol)	Comment
1	Indoleacetic acid	25	Intestinal bacteria metabolite
2	Taurocholic acid	1	Primary bile acids
3	Glycocholic acid	5
4	Cholic acid	25
5	Tauroursodeoxycholic acid	2.5	Secondary bile acids
6	Taurodeoxycholic acid	7.5
7	Glycoursodeoxycholic acid	1
8	Glycodeoxycholic acid	0.5
9	Ursodeoxycholic acid	25
10	Deoxycholic acid	50
11	Sulfadimethoxine	5	Sulfa antibiotics

## Sheet: Table S2
Table S2: Experimental methods of metabolomics profiling in each datasets.
Lab	Strategy	Chromatography	Chromatographic Column	Mass spectrometry	Metabolites Coverage
T-L1	Targeted (MRM based)	Waters ACQUITY UPLC	Waters ACQUITY UPLC BEH Amide (l.7μm, 2.1 × 100 mm)	AB SCIEX QTRAP 5500	79
U-L1	Untargeted	Agilent Technologies 1290 Infinity UHPLC	Waters ACQUITY UPLC BEH Amide (1.7µm, 2.1 × 100 mm)	AB SCIEX Triple TOF 6600	203
U-L2	Untargeted	Agilent Technologies 1290 Infinity UHPLC	Waters ACQUITY UPLC BEH Amide (1.7µm, 2.1 × 100 mm)	AB SCIEX Triple TOF 6600	400
U-L3	Untargeted	Waters ACQUITY UPLC	Waters ACQUITY UPLC BEH Amide (1.7µm, 2.1 × 150 mm)	Thermo Fisher Q Exactive and Orbitrap	262
T-L4	Targeted	Waters ACQUITY UPLC	Waters ACQUITY UPLC BEH C18 (1.7µM, 2.1 × 100 mm)	Waters Xevo TQ-S	148
T-L5	Targeted (MRM based)	AB SCIEX ExionLC	Waters ACQUITY UPLC HSS T3 (1.8µM, 2.1 × 100 mm) and BEH C8 (1.7µm, 2.1 × 100 mm)	AB SCIEX QTRAP 6500+	462
T-L6	Targeted (MRM based)	AB SCIEX ExionLC	Waters XBridge BEH Amide (3.5µm, 4.6 × 100mm)	AB SCIEX QTRAP 6500+	207

## Sheet: Table S3
Table S3: Reference datasets of D5/D6.
HMDB ID	Metabolite name	Fold change	KEGG ID	Class
HMDB0000902	NAD	3.23	C00003	(5'->5')-dinucleotides
HMDB0001173	5'-Methylthioadenosine	1.82	C00170	5'-deoxyribonucleosides
HMDB0001185	S-Adenosylmethionine	1.57	C00019	5'-deoxyribonucleosides
HMDB0000714	Hippuric acid	-1.81	C01586	Benzene and substituted derivatives
HMDB0000001	1-Methylhistidine	1.49	C01152	Carboxylic acids and derivatives
HMDB0000052	Argininosuccinic acid	2.9	C03406	Carboxylic acids and derivatives
HMDB0000092	Dimethylglycine	-1.29	C01026	Carboxylic acids and derivatives
HMDB0000159	L-Phenylalanine	-1.67	C00079	Carboxylic acids and derivatives
HMDB0000161	L-Alanine	-1.37	C00041	Carboxylic acids and derivatives
HMDB0000187	L-Serine	1.52	C00065	Carboxylic acids and derivatives
HMDB0000191	L-Aspartic acid	2.21	C00049	Carboxylic acids and derivatives
HMDB0000202	Methylmalonic acid	1.44	C02170	Carboxylic acids and derivatives
HMDB0000214	Ornithine	1.97	C00077	Carboxylic acids and derivatives
HMDB0000254	Succinic acid	1.38	C00042	Carboxylic acids and derivatives
HMDB0000267	Pyroglutamic acid	-1.76	C01879	Carboxylic acids and derivatives
HMDB0000517	L-Arginine	2.02	C00062	Carboxylic acids and derivatives
HMDB0000883	L-Valine	-1.29	C00183	Carboxylic acids and derivatives
HMDB0000904	Citrulline	-2.55	C00327	Carboxylic acids and derivatives
HMDB0001325	N6,N6,N6-Trimethyl-L-lysine	1.83	C03793	Carboxylic acids and derivatives
HMDB0001511	Phosphocreatine	1.48	C02305	Carboxylic acids and derivatives
HMDB0001539	Asymmetric dimethylarginine	2.49	C03626	Carboxylic acids and derivatives
HMDB0000300	Uracil	-1.39	C00106	Diazines
HMDB0000086	Glycerophosphocholine	5.18	C00670	Glycerophospholipids
HMDB0000126	Glycerol 3-phosphate	2.1	C00093	Glycerophospholipids
HMDB0000190	L-Lactic acid	-1.93	C00186	Hydroxy acids and derivatives
HMDB0001311	D-Lactic acid	-2.62	C00256	Hydroxy acids and derivatives
HMDB0000157	Hypoxanthine	-1.36	C00262	Imidazopyrimidines
HMDB0000292	Xanthine	-2.4	C00385	Imidazopyrimidines
HMDB0001096	Carbamoyl phosphate	1.4	C00169	Organic phosphoric acids and derivatives
HMDB0000097	Choline	-1.3	C00114	Organonitrogen compounds
HMDB0000210	Pantothenic acid	1.51	C00864	Organooxygen compounds
HMDB0000230	N-Acetylneuraminic acid	-3.76	C19910	Organooxygen compounds
HMDB0000247	Sorbitol	-2.47	C00794	Organooxygen compounds
HMDB0000613	Erythronic acid	-1.92		Organooxygen compounds
HMDB0000765	Mannitol	-2.41	C00392	Organooxygen compounds
HMDB0000855	Nicotinamide riboside	2.09	C03150	Organooxygen compounds
HMDB0000779	Phenyllactic acid	-1.72	C01479	Phenylpropanoic acids
HMDB0000133	Guanosine	-1.68	C00387	Purine nucleosides
HMDB0000195	Inosine	-1.57	C00294	Purine nucleosides
HMDB0000299	Xanthosine	1.62	C01762	Purine nucleosides
HMDB0000045	Adenosine monophosphate	1.46	C00020	Purine nucleotides
HMDB0000089	Cytidine	-1.33	C00475	Pyrimidine nucleosides
HMDB0000296	Uridine	-1.41	C00299	Pyrimidine nucleosides
HMDB0000788	Orotidine	-2.54	C01103	Pyrimidine nucleosides
HMDB0000095	Cytidine monophosphate	1.97	C00055	Pyrimidine nucleotides
HMDB0000288	Uridine 5'-monophosphate	1.95	C00105	Pyrimidine nucleotides
HMDB0001564	CDP-ethanolamine	1.82	C00570	Pyrimidine nucleotides

## Sheet: Table S4
Table S4: Reference datasets of F7/D6.
HMDB ID	Metabolite name	Fold change	KEGG ID	Class
HMDB0000902	NAD	1.58	C00003	(5'->5')-dinucleotides
HMDB0000462	Allantoin	1.42	C01551	Azoles
HMDB0000056	beta-Alanine	1.38	C00099	Carboxylic acids and derivatives
HMDB0000064	Creatine	1.33	C00300	Carboxylic acids and derivatives
HMDB0000072	cis-Aconitic acid	1.5	C00417	Carboxylic acids and derivatives
HMDB0000094	Citric acid	1.66	C00158	Carboxylic acids and derivatives
HMDB0000112	gamma-Aminobutyric acid	-1.63	C00334	Carboxylic acids and derivatives
HMDB0000148	L-Glutamic acid	1.29	C00025	Carboxylic acids and derivatives
HMDB0000176	Maleic acid	1.37	C01384	Carboxylic acids and derivatives
HMDB0000177	L-Histidine	-1.43	C00135	Carboxylic acids and derivatives
HMDB0000182	L-Lysine	1.48	C00047	Carboxylic acids and derivatives
HMDB0000202	Methylmalonic acid	1.77	C02170	Carboxylic acids and derivatives
HMDB0000254	Succinic acid	1.85	C00042	Carboxylic acids and derivatives
HMDB0000446	N-alpha-Acetyl-L-lysine	1.38	C12989	Carboxylic acids and derivatives
HMDB0000517	L-Arginine	1.37	C00062	Carboxylic acids and derivatives
HMDB0000562	Creatinine	1.29	C00791	Carboxylic acids and derivatives
HMDB0000766	N-Acetyl-L-alanine	1.31		Carboxylic acids and derivatives
HMDB0001511	Phosphocreatine	1.77	C02305	Carboxylic acids and derivatives
HMDB0000235	Thiamine	1.78	C00378	Diazines
HMDB0000300	Uracil	1.36	C00106	Diazines
HMDB0000201	L-Acetylcarnitine	-1.37		Fatty Acyls
HMDB0000222	Palmitoylcarnitine	-1.6	C02990	Fatty Acyls
HMDB0000086	Glycerophosphocholine	1.28	C00670	Glycerophospholipids
HMDB0000156	Malic acid	1.76	C00149	Hydroxy acids and derivatives
HMDB0000190	L-Lactic acid	1.58	C00186	Hydroxy acids and derivatives
HMDB0000157	Hypoxanthine	1.28	C00262	Imidazopyrimidines
HMDB0000292	Xanthine	1.58	C00385	Imidazopyrimidines
HMDB0000935	Uridine diphosphate glucuronic acid	2.45	C00167	Lactones
HMDB0000062	L-Carnitine	1.39	C00318	Organonitrogen compounds
HMDB0001257	Spermidine	1.63	C00315	Organonitrogen compounds
HMDB0000210	Pantothenic acid	1.55	C00864	Organooxygen compounds
HMDB0000613	Erythronic acid	1.53		Organooxygen compounds
HMDB0000855	Nicotinamide riboside	3.09	C03150	Organooxygen compounds
HMDB0000217	NADP	1.59	C00006	Phenols
HMDB0000299	Xanthosine	2.22	C01762	Purine nucleosides
HMDB0000175	Inosinic acid	1.5	C00130	Purine nucleotides
HMDB0001554	Xanthylic acid	2.01	C00655	Purine nucleotides
HMDB0000229	Nicotinamide ribotide	1.84	C00455	Pyridine nucleotides
HMDB0000296	Uridine	1.38	C00299	Pyrimidine nucleosides
HMDB0000286	Uridine diphosphate glucose	1.49	C00029	Pyrimidine nucleotides
HMDB0000288	Uridine 5'-monophosphate	1.67	C00105	Pyrimidine nucleotides
HMDB0000290	Uridine diphosphate-N-acetylglucosamine	2.18	C00043	Pyrimidine nucleotides
HMDB0000295	Uridine 5'-diphosphate	1.91	C00015	Pyrimidine nucleotides
HMDB0000653	Cholesterol sulfate	-1.32	C18043	Steroids and steroid derivatives

## Sheet: Table S5
Table S5: Reference datasets of M8/D6.
HMDB ID	Metabolite name	Fold change	KEGG ID	Class
HMDB0001173	5'-Methylthioadenosine	1.78	C00170	5'-deoxyribonucleosides
HMDB0001185	S-Adenosylmethionine	1.98	C00019	5'-deoxyribonucleosides
HMDB0000462	Allantoin	1.64	C01551	Azoles
HMDB0000001	1-Methylhistidine	-1.37	C01152	Carboxylic acids and derivatives
HMDB0000043	Betaine	1.28		Carboxylic acids and derivatives
HMDB0000056	beta-Alanine	3.48	C00099	Carboxylic acids and derivatives
HMDB0000092	Dimethylglycine	1.26	C01026	Carboxylic acids and derivatives
HMDB0000094	Citric acid	1.91	C00158	Carboxylic acids and derivatives
HMDB0000112	gamma-Aminobutyric acid	1.43	C00334	Carboxylic acids and derivatives
HMDB0000128	Guanidoacetic acid	1.58	C00581	Carboxylic acids and derivatives
HMDB0000148	L-Glutamic acid	1.42	C00025	Carboxylic acids and derivatives
HMDB0000158	L-Tyrosine	-1.77	C00082	Carboxylic acids and derivatives
HMDB0000159	L-Phenylalanine	-1.76	C00079	Carboxylic acids and derivatives
HMDB0000172	L-Isoleucine	-1.54	C00407	Carboxylic acids and derivatives
HMDB0000177	L-Histidine	-1.65	C00135	Carboxylic acids and derivatives
HMDB0000202	Methylmalonic acid	1.81	C02170	Carboxylic acids and derivatives
HMDB0000254	Succinic acid	1.71	C00042	Carboxylic acids and derivatives
HMDB0000267	Pyroglutamic acid	1.85	C01879	Carboxylic acids and derivatives
HMDB0000446	N-alpha-Acetyl-L-lysine	1.37	C12989	Carboxylic acids and derivatives
HMDB0000517	L-Arginine	1.3	C00062	Carboxylic acids and derivatives
HMDB0000562	Creatinine	1.43	C00791	Carboxylic acids and derivatives
HMDB0000687	L-Leucine	-1.45	C00123	Carboxylic acids and derivatives
HMDB0000812	N-Acetyl-L-aspartic acid	1.57	C01042	Carboxylic acids and derivatives
HMDB0000883	L-Valine	-1.28	C00183	Carboxylic acids and derivatives
HMDB0001511	Phosphocreatine	2.73	C02305	Carboxylic acids and derivatives
HMDB0001539	Asymmetric dimethylarginine	1.4	C03626	Carboxylic acids and derivatives
HMDB0002931	N-Acetylserine	1.46		Carboxylic acids and derivatives
HMDB0000300	Uracil	1.85	C00106	Diazines
HMDB0000824	Propionylcarnitine	1.38	C03017	Fatty Acyls
HMDB0005065	Oleoylcarnitine	1.34		Fatty Acyls
HMDB0000156	Malic acid	1.33	C00149	Hydroxy acids and derivatives
HMDB0000157	Hypoxanthine	-1.28	C00262	Imidazopyrimidines
HMDB0000292	Xanthine	-1.86	C00385	Imidazopyrimidines
HMDB0001366	Purine	-2.29	C15587	Imidazopyrimidines
HMDB0000935	Uridine diphosphate glucuronic acid	2.76	C00167	Lactones
HMDB0000939	S-Adenosylhomocysteine	1.44	C00021	Lactones
HMDB0000251	Taurine	1.41	C00245	Organic sulfonic acids and derivatives
HMDB0000097	Choline	1.29	C00114	Organonitrogen compounds
HMDB0001565	Phosphorylcholine	1.32	C00588	Organonitrogen compounds
HMDB0000210	Pantothenic acid	1.89	C00864	Organooxygen compounds
HMDB0000230	N-Acetylneuraminic acid	-2.5	C19910	Organooxygen compounds
HMDB0000613	Erythronic acid	2.11		Organooxygen compounds
HMDB0000625	Gluconic acid	1.66	C00257	Organooxygen compounds
HMDB0000855	Nicotinamide riboside	3.35	C03150	Organooxygen compounds
HMDB0000033	Carnosine	1.84	C00386	Peptidomimetics
HMDB0000217	NADP	3.21	C00006	Phenols
HMDB0000050	Adenosine	2.09	C00212	Purine nucleosides
HMDB0000058	Cyclic AMP	2	C00575	Purine nucleotides
HMDB0001554	Xanthylic acid	3.06	C00655	Purine nucleotides
HMDB0000290	Uridine diphosphate-N-acetylglucosamine	2.01	C00043	Pyrimidine nucleotides
HMDB0000295	Uridine 5'-diphosphate	3.65	C00015	Pyrimidine nucleotides
